# Supplementary material for: XTT assay for detection of bacterial metabolic activity in water-based polyester polyurethane
Source: PLoS One. 2024 Jun 6;19(6):e0303210. doi: 10.1371/journal.pone.0303210 (PMC11156301; doi:10.1371/journal.pone.0303210)
Supplement: S2 File — Excel file that contains the ODs readings and calculations for the determinations of bacterial metabolic activity with XTT in this protocol. (XLSX) [file pone.0303210.s002.xlsx]

## Sheet: Abiotic controls
	BM: Basal mineral media											BM-citrate: BM suplemented with sodium citrate 20mM											BM-citrate-Impranil: BM suplemented with sodium citrate (20mM) and Impranil DLN (1mg/mL)
	BM/A470											BM-citrate/A470											BM-citrate-Impranil/A470
	Time	1	2	3	4	5	6	PROM	DESVEST			Time	1	2	3	4	5	6	PROM	DESVEST			Time	B1	B2	B3	B4	B5	B6	PROM	DESVEST
	00:00:51	0.102	0.103	0.104	0.105	0.105	0.101	0.103333	0.00163299			00:00:51	0.106	0.106	0.105	0.107	0.107	0.105	0.106	0.000894427			00:00:51	0.139	0.243	0.236	0.244	0.214	0.231	0.217833	0.0401269
	00:58:51	0.102	0.103	0.104	0.105	0.105	0.1	0.103167	0.00194079			00:58:51	0.106	0.105	0.107	0.108	0.106	0.105	0.106167	0.00116905			00:58:51	0.14	0.229	0.241	0.238	0.216	0.231	0.215833	0.0381545
	01:58:51	0.102	0.103	0.104	0.105	0.105	0.1	0.103167	0.00194079			01:58:51	0.106	0.106	0.107	0.109	0.106	0.105	0.1065	0.0013784			01:58:51	0.141	0.227	0.24	0.238	0.216	0.231	0.2155	0.0374953
	02:58:51	0.102	0.103	0.104	0.105	0.105	0.1	0.103167	0.00194079			02:58:51	0.107	0.106	0.107	0.108	0.106	0.105	0.1065	0.00104881			02:58:51	0.141	0.228	0.239	0.239	0.214	0.23	0.215167	0.0374775
	03:58:51	0.102	0.103	0.104	0.105	0.105	0.1	0.103167	0.00194079			03:58:51	0.107	0.106	0.107	0.108	0.106	0.105	0.1065	0.00104881			03:58:51	0.142	0.222	0.237	0.238	0.214	0.231	0.214	0.0364472
	04:58:51	0.102	0.103	0.104	0.105	0.105	0.1	0.103167	0.00194079			04:58:51	0.107	0.106	0.107	0.109	0.107	0.105	0.106833	0.00132916			04:58:51	0.143	0.217	0.235	0.238	0.213	0.23	0.212667	0.035534
	05:58:51	0.102	0.103	0.104	0.105	0.105	0.1	0.103167	0.00194079			05:58:51	0.107	0.106	0.108	0.109	0.107	0.105	0.107	0.00141421			05:58:51	0.143	0.213	0.233	0.237	0.212	0.229	0.211167	0.0349652
	06:58:51	0.102	0.103	0.104	0.105	0.105	0.1	0.103167	0.00194079			06:58:51	0.107	0.106	0.108	0.108	0.107	0.105	0.106833	0.00116905			06:58:51	0.144	0.21	0.23	0.236	0.211	0.228	0.209833	0.0339318
	07:58:51	0.102	0.103	0.104	0.105	0.105	0.1	0.103167	0.00194079			07:58:51	0.107	0.106	0.108	0.108	0.107	0.105	0.106833	0.00116905			07:58:51	0.145	0.203	0.228	0.235	0.21	0.227	0.208	0.03313
	08:58:51	0.102	0.103	0.104	0.105	0.105	0.099	0.103	0.00228035			08:58:51	0.107	0.106	0.108	0.108	0.107	0.105	0.106833	0.00116905			08:58:51	0.145	0.196	0.226	0.235	0.208	0.227	0.206167	0.0331868
	09:58:51	0.102	0.103	0.104	0.105	0.105	0.097	0.102667	0.00301109			09:58:51	0.107	0.106	0.108	0.108	0.107	0.105	0.106833	0.00116905			09:58:51	0.146	0.188	0.223	0.232	0.206	0.226	0.2035	0.0324083
	10:58:51	0.102	0.103	0.104	0.105	0.105	0.096	0.1025	0.00339116			10:58:51	0.107	0.106	0.108	0.109	0.107	0.105	0.107	0.00141421			10:58:51	0.146	0.177	0.22	0.231	0.205	0.225	0.200667	0.0330252
	11:58:51	0.102	0.103	0.104	0.105	0.105	0.095	0.102333	0.00377712			11:58:51	0.107	0.107	0.108	0.109	0.107	0.105	0.107167	0.00132916			11:58:51	0.147	0.164	0.218	0.23	0.204	0.224	0.197833	0.0343303
	12:58:51	0.102	0.103	0.104	0.105	0.105	0.093	0.102	0.0045607			12:58:51	0.107	0.107	0.108	0.109	0.107	0.105	0.107167	0.00132916			12:58:51	0.147	0.154	0.216	0.228	0.203	0.223	0.195167	0.0356731
	13:58:51	0.102	0.103	0.104	0.105	0.105	0.095	0.102333	0.00377712			13:58:51	0.107	0.106	0.108	0.109	0.107	0.105	0.107	0.00141421			13:58:51	0.148	0.154	0.212	0.226	0.203	0.221	0.194	0.0342754
	14:58:51	0.102	0.103	0.103	0.105	0.105	0.096	0.102333	0.00332666			14:58:51	0.107	0.106	0.108	0.108	0.107	0.105	0.106833	0.00116905			14:58:51	0.148	0.154	0.207	0.222	0.202	0.22	0.192167	0.0328294
	15:58:51	0.102	0.102	0.103	0.105	0.105	0.098	0.1025	0.00258844			15:58:51	0.107	0.106	0.108	0.108	0.107	0.105	0.106833	0.00116905			15:58:51	0.149	0.155	0.203	0.221	0.201	0.219	0.191333	0.0315827
	16:58:51	0.102	0.102	0.103	0.105	0.105	0.099	0.102667	0.00225093			16:58:51	0.107	0.106	0.108	0.108	0.107	0.105	0.106833	0.00116905			16:58:51	0.149	0.156	0.199	0.221	0.199	0.217	0.190167	0.030623
	17:58:51	0.101	0.102	0.103	0.105	0.105	0.1	0.102667	0.00206559			17:58:51	0.107	0.106	0.108	0.108	0.107	0.105	0.106833	0.00116905			17:58:51	0.15	0.157	0.197	0.221	0.198	0.217	0.19	0.0299733
	18:58:51	0.101	0.102	0.102	0.105	0.105	0.1	0.1025	0.00207364			18:58:51	0.106	0.106	0.108	0.108	0.107	0.105	0.106667	0.00121106			18:58:51	0.15	0.157	0.19	0.217	0.196	0.215	0.1875	0.0284306
	19:58:51	0.101	0.102	0.102	0.105	0.105	0.1	0.1025	0.00207364			19:58:51	0.106	0.106	0.108	0.108	0.107	0.105	0.106667	0.00121106			19:58:51	0.151	0.158	0.185	0.214	0.194	0.213	0.185833	0.0267837
	20:58:51	0.101	0.102	0.102	0.105	0.105	0.1	0.1025	0.00207364			20:58:51	0.106	0.106	0.108	0.109	0.107	0.105	0.106833	0.00147196			20:58:51	0.151	0.158	0.184	0.211	0.193	0.212	0.184833	0.025903
	21:58:51	0.101	0.101	0.102	0.105	0.105	0.1	0.102333	0.00216025			21:58:51	0.106	0.106	0.108	0.109	0.107	0.105	0.106833	0.00147196			21:58:51	0.152	0.159	0.182	0.207	0.191	0.211	0.183667	0.0243283
	22:58:51	0.101	0.101	0.102	0.105	0.105	0.1	0.102333	0.00216025			22:58:51	0.107	0.107	0.108	0.109	0.107	0.105	0.107167	0.00132916			22:58:51	0.152	0.159	0.179	0.202	0.189	0.209	0.181667	0.0228707
	23:58:51	0.101	0.101	0.102	0.105	0.105	0.099	0.102167	0.00240139			23:58:51	0.107	0.107	0.109	0.109	0.107	0.105	0.107333	0.00150555			23:58:51	0.153	0.159	0.175	0.196	0.188	0.207	0.179667	0.0211818
	1 day, 0:58:51	0.101	0.101	0.101	0.105	0.105	0.099	0.102	0.00244949			1 day, 0:58:51	0.107	0.107	0.109	0.109	0.107	0.105	0.107333	0.00150555			1 day, 0:58:51	0.154	0.161	0.178	0.2	0.188	0.208	0.1815	0.0213331
	BM/OD630											BM-citrate/OD630											BM-citrate-Impranil/OD630
	Time	A1	A2	A3	A4	A5	A6	PROM	DESVEST			Time	A7	A8	A9	A10	A11	A12	PROM	DESVEST			Time	B1	B2	B3	B4	B5	B6	PROM	DESVEST
	00:00:51	0.089	0.089	0.091	0.092	0.093	0.088	0.0903333	0.00196638			00:00:51	0.092	0.095	0.092	0.093	0.093	0.093	0.093	0.00109545			00:00:51	0.104	0.203	0.195	0.206	0.179	0.191	0.179667	0.0382814
	00:58:51	0.089	0.089	0.091	0.092	0.093	0.088	0.0903333	0.00196638			00:58:51	0.092	0.095	0.093	0.093	0.094	0.094	0.0935	0.00104881			00:58:51	0.104	0.193	0.197	0.199	0.182	0.195	0.178333	0.0368981
	01:58:51	0.089	0.089	0.09	0.092	0.093	0.088	0.0901667	0.00194079			01:58:51	0.092	0.095	0.093	0.093	0.094	0.093	0.0933333	0.0010328			01:58:51	0.104	0.19	0.196	0.198	0.181	0.195	0.177333	0.0364399
	02:58:51	0.089	0.089	0.091	0.092	0.093	0.088	0.0903333	0.00196638			02:58:51	0.092	0.095	0.093	0.093	0.094	0.094	0.0935	0.00104881			02:58:51	0.104	0.189	0.194	0.199	0.179	0.192	0.176167	0.0359745															0
	03:58:51	0.089	0.089	0.091	0.092	0.096	0.088	0.0908333	0.00292689			03:58:51	0.091	0.095	0.093	0.093	0.094	0.094	0.0933333	0.00136626			03:58:51	0.104	0.183	0.192	0.196	0.178	0.193	0.174333	0.035115
	04:58:51	0.089	0.089	0.091	0.092	0.093	0.088	0.0903333	0.00196638			04:58:51	0.091	0.095	0.093	0.093	0.094	0.094	0.0933333	0.00136626			04:58:51	0.104	0.177	0.189	0.195	0.176	0.191	0.172	0.0341877
	05:58:51	0.089	0.089	0.09	0.092	0.093	0.088	0.0901667	0.00194079			05:58:51	0.091	0.095	0.093	0.093	0.094	0.094	0.0933333	0.00136626			05:58:51	0.104	0.173	0.186	0.194	0.175	0.191	0.1705	0.0336497
	06:58:51	0.089	0.089	0.091	0.092	0.093	0.089	0.0905	0.00176068			06:58:51	0.091	0.095	0.093	0.093	0.094	0.094	0.0933333	0.00136626			06:58:51	0.104	0.17	0.183	0.194	0.173	0.188	0.168667	0.0329343
	07:58:51	0.089	0.089	0.09	0.092	0.093	0.089	0.0903333	0.00175119			07:58:51	0.091	0.095	0.093	0.093	0.094	0.094	0.0933333	0.00136626			07:58:51	0.104	0.163	0.18	0.192	0.171	0.187	0.166167	0.0322206
	08:58:51	0.089	0.089	0.091	0.092	0.093	0.089	0.0905	0.00176068			08:58:51	0.091	0.095	0.093	0.093	0.094	0.094	0.0933333	0.00136626			08:58:51	0.104	0.155	0.178	0.19	0.169	0.186	0.163667	0.0318161
	09:58:51	0.089	0.089	0.09	0.092	0.093	0.089	0.0903333	0.00175119			09:58:51	0.091	0.095	0.093	0.093	0.094	0.094	0.0933333	0.00136626			09:58:51	0.104	0.146	0.175	0.188	0.167	0.184	0.160667	0.0315066
	10:58:51	0.089	0.089	0.09	0.092	0.093	0.088	0.0901667	0.00194079			10:58:51	0.091	0.095	0.093	0.093	0.094	0.094	0.0933333	0.00136626			10:58:51	0.104	0.134	0.172	0.186	0.165	0.183	0.157333	0.0320728
	11:58:51	0.089	0.089	0.091	0.092	0.093	0.087	0.0901667	0.0022286			11:58:51	0.091	0.095	0.093	0.093	0.094	0.094	0.0933333	0.00136626			11:58:51	0.104	0.121	0.17	0.184	0.163	0.181	0.153833	0.0333312
	12:58:51	0.089	0.089	0.09	0.092	0.093	0.085	0.0896667	0.00280476			12:58:51	0.091	0.095	0.093	0.093	0.094	0.094	0.0933333	0.00136626			12:58:51	0.104	0.11	0.167	0.183	0.162	0.179	0.150833	0.0348564
	13:58:51	0.089	0.089	0.09	0.092	0.093	0.088	0.0901667	0.00194079			13:58:51	0.091	0.095	0.093	0.093	0.094	0.094	0.0933333	0.00136626			13:58:51	0.104	0.11	0.163	0.179	0.161	0.177	0.149	0.0333766
	14:58:51	0.089	0.089	0.09	0.092	0.093	0.089	0.0903333	0.00175119			14:58:51	0.091	0.094	0.093	0.093	0.094	0.094	0.0931667	0.00116905			14:58:51	0.103	0.109	0.157	0.175	0.16	0.176	0.146667	0.0324756
	15:58:51	0.089	0.089	0.09	0.092	0.093	0.09	0.0905	0.00164317			15:58:51	0.091	0.094	0.093	0.093	0.094	0.094	0.0931667	0.00116905			15:58:51	0.103	0.11	0.153	0.174	0.158	0.174	0.145333	0.0313156
	16:58:51	0.089	0.089	0.09	0.092	0.093	0.091	0.0906667	0.00163299			16:58:51	0.091	0.094	0.093	0.093	0.094	0.094	0.0931667	0.00116905			16:58:51	0.103	0.11	0.149	0.172	0.156	0.172	0.143667	0.0302435
	17:58:51	0.089	0.089	0.09	0.092	0.093	0.092	0.0908333	0.0017224			17:58:51	0.091	0.094	0.093	0.093	0.094	0.094	0.0931667	0.00116905			17:58:51	0.103	0.111	0.146	0.173	0.154	0.171	0.143	0.0297926
	18:58:51	0.089	0.089	0.09	0.092	0.093	0.092	0.0908333	0.0017224			18:58:51	0.091	0.094	0.093	0.093	0.094	0.094	0.0931667	0.00116905			18:58:51	0.103	0.11	0.137	0.167	0.151	0.169	0.1395	0.0281691
	19:58:51	0.089	0.089	0.09	0.092	0.093	0.092	0.0908333	0.0017224			19:58:51	0.091	0.094	0.093	0.093	0.094	0.094	0.0931667	0.00116905			19:58:51	0.103	0.11	0.133	0.165	0.149	0.167	0.137833	0.0272941
	20:58:51	0.089	0.089	0.09	0.092	0.093	0.092	0.0908333	0.0017224			20:58:51	0.091	0.094	0.093	0.093	0.094	0.094	0.0931667	0.00116905			20:58:51	0.103	0.111	0.132	0.162	0.147	0.165	0.136667	0.0259435
	21:58:51	0.089	0.089	0.09	0.091	0.093	0.092	0.0906667	0.00163299			21:58:51	0.091	0.094	0.093	0.093	0.094	0.094	0.0931667	0.00116905			21:58:51	0.103	0.111	0.129	0.157	0.144	0.163	0.1345	0.0244274
	22:58:51	0.089	0.089	0.09	0.092	0.093	0.092	0.0908333	0.0017224			22:58:51	0.091	0.094	0.093	0.093	0.094	0.094	0.0931667	0.00116905			22:58:51	0.103	0.111	0.126	0.152	0.142	0.161	0.1325	0.0230543
	23:58:51	0.089	0.089	0.09	0.092	0.093	0.092	0.0908333	0.0017224			23:58:51	0.091	0.094	0.093	0.093	0.094	0.094	0.0931667	0.00116905			23:58:51	0.104	0.11	0.121	0.146	0.141	0.159	0.130167	0.0217937
	1 day, 0:58:51	0.089	0.089	0.09	0.092	0.092	0.091	0.0905	0.0013784			1 day, 0:58:51	0.091	0.094	0.093	0.093	0.094	0.094	0.0931667	0.00116905			1 day, 0:58:51	0.104	0.111	0.124	0.15	0.141	0.16	0.131667	0.0222591

## Sheet: BL21-BM
	E. coli BL21/BM/A470							A470 - A630						ACORRETED = (A470 - A630) - t0
	Time	1	2	3	4	5	6	C2-630	D2-630	E2-630	F2-630	G2-630	H2-630	C2corr	D2corr	E2corr	F2corr	G2corr	H2corr	PROM	DESVEST
	00:00:51	0.139	0.243	0.236	0.244	0.214	0.231	0.035	0.04	0.041	0.038	0.035	0.04	0	0	0	0	0	0	0	0
	00:58:51	0.14	0.229	0.241	0.238	0.216	0.231	0.036	0.036	0.044	0.039	0.034	0.036	0.001	-0.004	0.003	0.001	-0.001	-0.004	-0.000666667	0.00287518
	01:58:51	0.141	0.227	0.24	0.238	0.216	0.231	0.037	0.037	0.044	0.04	0.035	0.036	0.002	-0.003	0.003	0.002	0	-0.004	-4.62593e-18	0.00289828
	02:58:51	0.141	0.228	0.239	0.239	0.214	0.23	0.037	0.039	0.045	0.04	0.035	0.038	0.002	-0.001	0.004	0.002	0	-0.002	0.000833333	0.0022286
	03:58:51	0.142	0.222	0.237	0.238	0.214	0.231	0.038	0.039	0.045	0.042	0.036	0.038	0.003	-0.001	0.004	0.004	0.001	-0.002	0.0015	0.00258844
	04:58:51	0.143	0.217	0.235	0.238	0.213	0.23	0.039	0.04	0.046	0.043	0.037	0.039	0.004	0	0.005	0.005	0.002	-0.001	0.0025	0.00258844
	05:58:51	0.143	0.213	0.233	0.237	0.212	0.229	0.039	0.04	0.047	0.043	0.037	0.038	0.004	0	0.006	0.005	0.002	-0.002	0.0025	0.00308221
	06:58:51	0.144	0.21	0.23	0.236	0.211	0.228	0.04	0.04	0.047	0.042	0.038	0.04	0.005	0	0.006	0.004	0.003	0	0.003	0.00252982
	07:58:51	0.145	0.203	0.228	0.235	0.21	0.227	0.041	0.04	0.048	0.043	0.039	0.04	0.006	0	0.007	0.005	0.004	0	0.00366667	0.00301109
	08:58:51	0.145	0.196	0.226	0.235	0.208	0.227	0.041	0.041	0.048	0.045	0.039	0.041	0.006	0.001	0.007	0.007	0.004	0.001	0.00433333	0.00280476
	09:58:51	0.146	0.188	0.223	0.232	0.206	0.226	0.042	0.042	0.048	0.044	0.039	0.042	0.007	0.002	0.007	0.006	0.004	0.002	0.00466667	0.00233809
	10:58:51	0.146	0.177	0.22	0.231	0.205	0.225	0.042	0.043	0.048	0.045	0.04	0.042	0.007	0.003	0.007	0.007	0.005	0.002	0.00516667	0.0022286
	11:58:51	0.147	0.164	0.218	0.23	0.204	0.224	0.043	0.043	0.048	0.046	0.041	0.043	0.008	0.003	0.007	0.008	0.006	0.003	0.00583333	0.00231661
	12:58:51	0.147	0.154	0.216	0.228	0.203	0.223	0.043	0.044	0.049	0.045	0.041	0.044	0.008	0.004	0.008	0.007	0.006	0.004	0.00616667	0.00183485
	13:58:51	0.148	0.154	0.212	0.226	0.203	0.221	0.044	0.044	0.049	0.047	0.042	0.044	0.009	0.004	0.008	0.009	0.007	0.004	0.00683333	0.00231661
	14:58:51	0.148	0.154	0.207	0.222	0.202	0.22	0.045	0.045	0.05	0.047	0.042	0.044	0.01	0.005	0.009	0.009	0.007	0.004	0.00733333	0.00242212
	15:58:51	0.149	0.155	0.203	0.221	0.201	0.219	0.046	0.045	0.05	0.047	0.043	0.045	0.011	0.005	0.009	0.009	0.008	0.005	0.00783333	0.00240139
	16:58:51	0.149	0.156	0.199	0.221	0.199	0.217	0.046	0.046	0.05	0.049	0.043	0.045	0.011	0.006	0.009	0.011	0.008	0.005	0.00833333	0.00250333
	17:58:51	0.15	0.157	0.197	0.221	0.198	0.217	0.047	0.046	0.051	0.048	0.044	0.046	0.012	0.006	0.01	0.01	0.009	0.006	0.00883333	0.00240139
	18:58:51	0.15	0.157	0.19	0.217	0.196	0.215	0.047	0.047	0.053	0.05	0.045	0.046	0.012	0.007	0.012	0.012	0.01	0.006	0.00983333	0.00271416
	19:58:51	0.151	0.158	0.185	0.214	0.194	0.213	0.048	0.048	0.052	0.049	0.045	0.046	0.013	0.008	0.011	0.011	0.01	0.006	0.00983333	0.00248328
	20:58:51	0.151	0.158	0.184	0.211	0.193	0.212	0.048	0.047	0.052	0.049	0.046	0.047	0.013	0.007	0.011	0.011	0.011	0.007	0.01	0.00244949
	21:58:51	0.152	0.159	0.182	0.207	0.191	0.211	0.049	0.048	0.053	0.05	0.047	0.048	0.014	0.008	0.012	0.012	0.012	0.008	0.011	0.00244949
	22:58:51	0.152	0.159	0.179	0.202	0.189	0.209	0.049	0.048	0.053	0.05	0.047	0.048	0.014	0.008	0.012	0.012	0.012	0.008	0.011	0.00244949
	23:58:51	0.153	0.159	0.175	0.196	0.188	0.207	0.049	0.049	0.054	0.05	0.047	0.048	0.014	0.009	0.013	0.012	0.012	0.008	0.0113333	0.00233809
	1 day, 0:58:51	0.154	0.161	0.178	0.2	0.188	0.208	0.05	0.05	0.054	0.05	0.047	0.048	0.015	0.01	0.013	0.012	0.012	0.008	0.0116667	0.00242212
	E. coli BL21/BM/A630
	Time	1	2	3	4	5	6	PROM	DESVEST
	00:00:51	0.104	0.203	0.195	0.206	0.179	0.191	0.1948	0.0382814
	00:58:51	0.104	0.193	0.197	0.199	0.182	0.195	0.1932	0.0368981
	01:58:51	0.104	0.19	0.196	0.198	0.181	0.195	0.192	0.0364399
	02:58:51	0.104	0.189	0.194	0.199	0.179	0.192	0.1906	0.0359745
	03:58:51	0.104	0.183	0.192	0.196	0.178	0.193	0.1884	0.035115
	04:58:51	0.104	0.177	0.189	0.195	0.176	0.191	0.1856	0.0341877
	05:58:51	0.104	0.173	0.186	0.194	0.175	0.191	0.1838	0.0336497
	06:58:51	0.104	0.17	0.183	0.194	0.173	0.188	0.1816	0.0329343
	07:58:51	0.104	0.163	0.18	0.192	0.171	0.187	0.1786	0.0322206
	08:58:51	0.104	0.155	0.178	0.19	0.169	0.186	0.1756	0.0318161
	09:58:51	0.104	0.146	0.175	0.188	0.167	0.184	0.172	0.0315066
	10:58:51	0.104	0.134	0.172	0.186	0.165	0.183	0.168	0.0320728
	11:58:51	0.104	0.121	0.17	0.184	0.163	0.181	0.1638	0.0333312
	12:58:51	0.104	0.11	0.167	0.183	0.162	0.179	0.1602	0.0348564
	13:58:51	0.104	0.11	0.163	0.179	0.161	0.177	0.158	0.0333766
	14:58:51	0.103	0.109	0.157	0.175	0.16	0.176	0.1554	0.0324756
	15:58:51	0.103	0.11	0.153	0.174	0.158	0.174	0.1538	0.0313156
	16:58:51	0.103	0.11	0.149	0.172	0.156	0.172	0.1518	0.0302435
	17:58:51	0.103	0.111	0.146	0.173	0.154	0.171	0.151	0.0297926
	18:58:51	0.103	0.11	0.137	0.167	0.151	0.169	0.1468	0.0281691
	19:58:51	0.103	0.11	0.133	0.165	0.149	0.167	0.1448	0.0272941
	20:58:51	0.103	0.111	0.132	0.162	0.147	0.165	0.1434	0.0259435
	21:58:51	0.103	0.111	0.129	0.157	0.144	0.163	0.1408	0.0244274
	22:58:51	0.103	0.111	0.126	0.152	0.142	0.161	0.1384	0.0230543
	23:58:51	0.104	0.11	0.121	0.146	0.141	0.159	0.1354	0.0217937
	1 day, 0:58:51	0.104	0.111	0.124	0.15	0.141	0.16	0.1372	0.0222591

## Sheet: BL21-BM-citrate
	E. coli BL21/BM-citrate/A470							A470 - A630						ACORRETED = (A470 - A630) - t0
	Time	1	2	3	4	5	6	C2-630	D2-630	E2-630	F2-630	G2-630	H2-630	C2corr	D2corr	E2corr	F2corr	G2corr	H2corr	PROM	DESVEST
	00:00:51	0.253	0.226	0.231	0.252	0.232	0.123	0.03	0.027	0.027	0.024	0.03	0.024	0	0	0	0	0	0	0	0
	00:58:51	0.244	0.224	0.211	0.253	0.23	0.126	0.027	0.026	0.02	0.026	0.028	0.024	-0.003	-0.001	-0.007	0.002	-0.002	0	-0.00183333	0.0030605
	01:58:51	0.244	0.228	0.213	0.256	0.233	0.132	0.027	0.028	0.022	0.027	0.029	0.028	-0.003	0.001	-0.005	0.003	-0.001	0.004	-0.000166667	0.00348807
	02:58:51	0.242	0.231	0.215	0.261	0.238	0.133	0.027	0.031	0.023	0.029	0.03	0.027	-0.003	0.004	-0.004	0.005	0	0.003	0.000833333	0.00376386
	03:58:51	0.24	0.23	0.214	0.259	0.238	0.136	0.026	0.029	0.023	0.028	0.029	0.029	-0.004	0.002	-0.004	0.004	-0.001	0.005	0.000333333	0.00393277
	04:58:51	0.24	0.231	0.214	0.261	0.242	0.136	0.027	0.03	0.023	0.029	0.031	0.029	-0.003	0.003	-0.004	0.005	0.001	0.005	0.00116667	0.00392003
	05:58:51	0.238	0.233	0.214	0.264	0.245	0.136	0.028	0.031	0.024	0.029	0.032	0.03	-0.002	0.004	-0.003	0.005	0.002	0.006	0.002	0.00374166
	06:58:51	0.238	0.238	0.215	0.27	0.247	0.134	0.03	0.032	0.024	0.029	0.031	0.028	0	0.005	-0.003	0.005	0.001	0.004	0.002	0.0032249
	07:58:51	0.237	0.24	0.214	0.272	0.249	0.134	0.03	0.034	0.024	0.03	0.032	0.029	0	0.007	-0.003	0.006	0.002	0.005	0.00283333	0.00386868
	08:58:51	0.234	0.237	0.213	0.273	0.247	0.129	0.03	0.033	0.024	0.03	0.031	0.027	2.77556e-17	0.006	-0.003	0.006	0.001	0.003	0.00216667	0.00354495
	09:58:51	0.234	0.235	0.214	0.275	0.249	0.128	0.031	0.033	0.025	0.031	0.032	0.027	0.001	0.006	-0.002	0.007	0.002	0.003	0.00283333	0.0033116
	10:58:51	0.233	0.23	0.212	0.274	0.249	0.128	0.032	0.032	0.024	0.03	0.032	0.027	0.002	0.005	-0.003	0.006	0.002	0.003	0.0025	0.00314643
	11:58:51	0.23	0.229	0.212	0.276	0.249	0.127	0.03	0.033	0.025	0.032	0.032	0.026	0	0.006	-0.002	0.008	0.002	0.002	0.00266667	0.0037238
	12:58:51	0.229	0.228	0.211	0.274	0.249	0.127	0.032	0.032	0.025	0.031	0.032	0.027	0.002	0.005	-0.002	0.007	0.002	0.003	0.00283333	0.0030605
	13:58:51	0.226	0.227	0.208	0.274	0.249	0.127	0.031	0.032	0.024	0.03	0.032	0.027	0.001	0.005	-0.003	0.006	0.002	0.003	0.00233333	0.00320416
	14:58:51	0.223	0.225	0.206	0.27	0.245	0.127	0.03	0.031	0.024	0.031	0.031	0.027	0	0.004	-0.003	0.007	0.001	0.003	0.002	0.0034641
	15:58:51	0.223	0.226	0.205	0.272	0.249	0.127	0.031	0.033	0.025	0.031	0.032	0.027	0.001	0.006	-0.002	0.007	0.002	0.003	0.00283333	0.0033116
	16:58:51	0.219	0.227	0.204	0.273	0.251	0.127	0.031	0.034	0.025	0.03	0.033	0.027	0.001	0.007	-0.002	0.006	0.003	0.003	0.003	0.00328634
	17:58:51	0.214	0.23	0.207	0.282	0.254	0.127	0.031	0.035	0.026	0.031	0.032	0.027	0.001	0.008	-0.001	0.007	0.002	0.003	0.00333333	0.00350238
	18:58:51	0.213	0.225	0.203	0.278	0.252	0.127	0.031	0.035	0.027	0.032	0.033	0.027	0.001	0.008	0	0.008	0.003	0.003	0.00383333	0.00343026
	19:58:51	0.21	0.222	0.201	0.277	0.251	0.127	0.032	0.033	0.026	0.029	0.032	0.027	0.002	0.006	-0.001	0.005	0.002	0.003	0.00283333	0.00248328
	20:58:51	0.207	0.221	0.201	0.28	0.253	0.127	0.031	0.034	0.027	0.031	0.032	0.027	0.001	0.007	0	0.007	0.002	0.003	0.00333333	0.00301109
	21:58:51	0.204	0.219	0.199	0.278	0.254	0.127	0.031	0.033	0.027	0.03	0.033	0.027	0.001	0.006	0	0.006	0.003	0.003	0.00316667	0.00248328
	22:58:51	0.201	0.216	0.197	0.277	0.255	0.128	0.03	0.033	0.026	0.029	0.032	0.028	0	0.006	-0.001	0.005	0.002	0.004	0.00266667	0.00280476
	23:58:51	0.199	0.212	0.194	0.27	0.255	0.129	0.028	0.032	0.026	0.03	0.034	0.028	-0.002	0.005	-0.001	0.006	0.004	0.004	0.00266667	0.00332666
	1 day, 0:58:51	0.2	0.215	0.199	0.278	0.261	0.134	0.031	0.033	0.027	0.03	0.034	0.029	0.001	0.006	0	0.006	0.004	0.005	0.00366667	0.00258199
	E. coli BL21/BM-citrate/A630
	Time	1	2	3	4	5	6	PROM	DESVEST
	00:00:51	0.223	0.199	0.204	0.228	0.202	0.099	0.2112	0.0473234
	00:58:51	0.217	0.198	0.191	0.227	0.202	0.102	0.1895	0.0448319
	01:58:51	0.217	0.2	0.191	0.229	0.204	0.104	0.190833	0.0445844
	02:58:51	0.215	0.2	0.192	0.232	0.208	0.106	0.192167	0.044373
	03:58:51	0.214	0.201	0.191	0.231	0.209	0.107	0.192167	0.0438197
	04:58:51	0.213	0.201	0.191	0.232	0.211	0.107	0.1925	0.0440625
	05:58:51	0.21	0.202	0.19	0.235	0.213	0.106	0.192667	0.0449696
	06:58:51	0.208	0.206	0.191	0.241	0.216	0.106	0.194667	0.0464399
	07:58:51	0.207	0.206	0.19	0.242	0.217	0.105	0.1945	0.0470776
	08:58:51	0.204	0.204	0.189	0.243	0.216	0.102	0.193	0.0480999
	09:58:51	0.203	0.202	0.189	0.244	0.217	0.101	0.192667	0.0486566
	10:58:51	0.201	0.198	0.188	0.244	0.217	0.101	0.1915	0.0484593
	11:58:51	0.2	0.196	0.187	0.244	0.217	0.101	0.190833	0.0483877
	12:58:51	0.197	0.196	0.186	0.243	0.217	0.1	0.189833	0.0484538
	13:58:51	0.195	0.195	0.184	0.244	0.217	0.1	0.189167	0.048635
	14:58:51	0.193	0.194	0.182	0.239	0.214	0.1	0.187	0.0471423
	15:58:51	0.192	0.193	0.18	0.241	0.217	0.1	0.187167	0.0479475
	16:58:51	0.188	0.193	0.179	0.243	0.218	0.1	0.186833	0.0485115
	17:58:51	0.183	0.195	0.181	0.251	0.222	0.1	0.188667	0.0509693
	18:58:51	0.182	0.19	0.176	0.246	0.219	0.1	0.1855	0.0494277
	19:58:51	0.178	0.189	0.175	0.248	0.219	0.1	0.184833	0.0500297
	20:58:51	0.176	0.187	0.174	0.249	0.221	0.1	0.1845	0.0506389
	21:58:51	0.173	0.186	0.172	0.248	0.221	0.1	0.183333	0.0505714
	22:58:51	0.171	0.183	0.171	0.248	0.223	0.1	0.182667	0.0509928
	23:58:51	0.171	0.18	0.168	0.24	0.221	0.101	0.180167	0.0484703
	1 day, 0:58:51	0.169	0.182	0.172	0.248	0.227	0.105	0.183833	0.0501175

## Sheet: BL21-BM-citrate-IMPRANIL
	E. coli BL21/BM-citrate-Impranil/A470							A470 - A630						ACORRETED = (A470 - A630) - t0
	Time	1	2	3	4	5	6	C2-630	D2-630	E2-630	F2-630	G2-630	H2-630	C2corr	D2corr	E2corr	F2corr	G2corr	H2corr	PROM	DESVEST
0	00:00:51	0.446	0.409	0.378	0.432	0.392	-	0.126	0.091	0.044	0.123	0.071	-	0	0	0	0	0	-	0	0
1	00:58:51	0.449	0.456	0.371	0.458	0.398	-	0.13	0.115	0.103	0.1	0.11	-	0.004	0.024	0.059	-0.023	0.039	-	0.0206	0.0316275
2	01:58:51	0.453	0.452	0.369	0.439	0.397	-	0.13	0.114	0.102	0.097	0.108	-	0.004	0.023	0.058	-0.026	0.037	-	0.0192	0.0320578
3	02:58:51	0.453	0.433	0.364	0.405	0.375	-	0.129	0.108	0.101	0.094	0.106	-	0.003	0.017	0.057	-0.029	0.035	-	0.0166	0.0325392
4	03:58:51	0.461	0.416	0.357	0.406	0.358	-	0.128	0.103	0.1	0.091	0.103	-	0.002	0.012	0.056	-0.032	0.032	-	0.014	0.0329848
5	04:58:51	0.472	0.402	0.35	0.41	0.349	-	0.127	0.099	0.097	0.094	0.101	-	0.001	0.008	0.053	-0.029	0.03	-	0.0126	0.0309079
6	05:58:51	0.468	0.393	0.344	0.406	0.343	-	0.124	0.097	0.096	0.093	0.1	-	-0.002	0.006	0.052	-0.03	0.029	-	0.011	0.0311448
7	06:58:51	0.472	0.391	0.339	0.411	0.334	-	0.123	0.095	0.096	0.093	0.097	-	-0.003	0.004	0.052	-0.03	0.026	-	0.0098	0.0309225
8	07:58:51	0.464	0.39	0.432	0.405	0.328	-	0.119	0.094	0.195	0.091	0.095	-	-0.007	0.003	0.151	-0.032	0.024	-	0.0278	0.0717544
9	08:58:51	0.463	0.388	0.324	0.401	0.323	-	0.117	0.092	0.092	0.09	0.094	-	-0.009	0.001	0.048	-0.033	0.023	-	0.006	0.0309192
10	09:58:51	0.462	0.386	0.318	0.404	0.319	-	0.117	0.092	0.09	0.091	0.093	-	-0.009	0.001	0.046	-0.032	0.022	-	0.0056	0.0297876
11	10:58:51	0.462	0.384	0.313	0.4	0.316	-	0.117	0.092	0.088	0.089	0.093	-	-0.009	0.001	0.044	-0.034	0.022	-	0.0048	0.0297607
12	11:58:51	0.458	0.382	0.307	0.399	0.313	-	0.115	0.091	0.086	0.089	0.091	-	-0.011	0	0.042	-0.034	0.02	-	0.0034	0.0290826
13	12:58:51	0.46	0.379	0.304	0.398	0.309	-	0.115	0.09	0.086	0.089	0.091	-	-0.011	-0.001	0.042	-0.034	0.02	-	0.0032	0.0291153
14	13:58:51	0.459	0.378	0.299	0.4	0.306	-	0.115	0.089	0.084	0.09	0.09	-	-0.011	-0.002	0.04	-0.033	0.019	-	0.0026	0.0280232
15	14:58:51	0.457	0.375	0.296	0.397	0.308	-	0.114	0.087	0.083	0.088	0.091	-	-0.012	-0.004	0.039	-0.035	0.02	-	0.0016	0.0286932
16	15:58:51	0.454	0.374	0.293	0.4	0.306	-	0.112	0.088	0.082	0.091	0.091	-	-0.014	-0.003	0.038	-0.032	0.02	-	0.0018	0.0276442
17	16:58:51	0.454	0.37	0.292	0.396	0.305	-	0.11	0.087	0.082	0.089	0.09	-	-0.016	-0.004	0.038	-0.034	0.019	-	0.0006	0.0284218
18	17:58:51	0.455	0.37	0.29	0.395	0.305	-	0.112	0.087	0.081	0.088	0.089	-	-0.014	-0.004	0.037	-0.035	0.018	-	0.0004	0.0279696
19	18:58:51	0.458	0.371	0.291	0.399	0.306	-	0.112	0.085	0.08	0.091	0.09	-	-0.014	-0.006	0.036	-0.032	0.019	-	0.0006	0.0269778
20	19:58:51	0.457	0.369	0.29	0.397	0.305	-	0.112	0.086	0.081	0.09	0.089	-	-0.014	-0.005	0.037	-0.033	0.018	-	0.0006	0.0273916
21	20:58:51	0.46	0.367	0.29	0.402	0.296	-	0.111	0.085	0.08	0.089	0.085	-	-0.015	-0.006	0.036	-0.034	0.014	-	-0.001	0.0269444
22	21:58:51	0.472	0.366	0.291	0.405	0.296	-	0.113	0.085	0.08	0.091	0.084	-	-0.013	-0.006	0.036	-0.032	0.013	-	-0.0004	0.025948
23	22:58:51	0.506	0.372	0.293	0.412	0.297	-	0.121	0.086	0.08	0.091	0.084	-	-0.005	-0.005	0.036	-0.032	0.013	-	0.0014	0.0251456
24	23:58:51	0.54	0.378	0.295	0.419	0.298	-	0.155	0.092	0.082	0.098	0.085	-	0.029	0.001	0.038	-0.025	0.014	-	0.0114	0.0247851
25	1 day, 0:58:51	0.574	0.384	0.297	0.426	0.299	-	0.189	0.098	0.084	0.105	0.086	-	0.063	0.007	0.04	-0.018	0.015	-	0.0214	0.0311336
	E. coli BL21/BM-citrate-Impranil/A630
	Time	1	2	3	4	5	6	PROM	DESVESTA
	00:00:51	0.32	0.318	0.334	0.309	0.321	-	0.3204	0.00896103
	00:59:26	0.319	0.341	0.268	0.358	0.288	-	0.3148	0.0370095
	01:59:26	0.323	0.338	0.267	0.342	0.289	-	0.3118	0.0325991
	02:59:26	0.324	0.325	0.263	0.311	0.269	-	0.2984	0.0301629
	03:59:26	0.333	0.313	0.257	0.315	0.255	-	0.2946	0.0360943
	04:59:26	0.345	0.303	0.253	0.316	0.248	-	0.293	0.0417073
	05:59:26	0.344	0.296	0.248	0.313	0.243	-	0.2888	0.0431474
	06:59:26	0.349	0.296	0.243	0.318	0.237	-	0.2886	0.0482421
	07:59:26	0.345	0.296	0.237	0.314	0.233	-	0.285	0.0489132
	08:59:26	0.346	0.296	0.232	0.311	0.229	-	0.2828	0.0510852
	09:59:26	0.345	0.294	0.228	0.313	0.226	-	0.2812	0.0527323
	10:59:26	0.345	0.292	0.225	0.311	0.223	-	0.2792	0.0538535
	11:59:26	0.343	0.291	0.221	0.31	0.222	-	0.2774	0.0543167
	12:59:26	0.345	0.289	0.218	0.309	0.218	-	0.2758	0.0564509
	13:59:26	0.344	0.289	0.215	0.31	0.216	-	0.2748	0.0575821
	14:59:26	0.343	0.288	0.213	0.309	0.217	-	0.274	0.0573411
	15:59:26	0.342	0.286	0.211	0.309	0.215	-	0.2726	0.0579508
	16:59:26	0.344	0.283	0.21	0.307	0.215	-	0.2718	0.0583584
	17:59:26	0.343	0.283	0.209	0.307	0.216	-	0.2716	0.0580758
	18:59:26	0.346	0.286	0.211	0.308	0.216	-	0.2734	0.058769
	19:59:26	0.345	0.283	0.209	0.307	0.216	-	0.272	0.0586941
	20:59:26	0.349	0.282	0.21	0.313	0.211	-	0.273	0.0617859
	21:59:26	0.359	0.281	0.211	0.314	0.212	-	0.2754	0.0645701
	22:59:26	0.385	0.286	0.213	0.321	0.213	-	0.2836	0.0735785
	00:00:00	0.385	0.286	0.213	0.321	0.213	-	0.2836	0.0735785
	00:00:00	0.385	0.286	0.213	0.321	0.213	-	0.2836	0.0735785

## Sheet: KT2440-BM
	P. putida KT2440/BM/A470							A470 - A630						ACORRETED = (A470 - A630) - t0
	Time	1	2	3	4	5	6	C2-630	D2-630	E2-630	F2-630	G2-630	H2-630	C2corr	D2corr	E2corr	F2corr	G2corr	H2corr	PROM	DESVEST
	00:00:51	0.157	0.253	0.308	0.272	0.297	0.288	0.044	0.041	0.047	0.042	0.045	0.05	0	0	0	0	0	0	0	0
	00:58:51	0.152	0.248	0.285	0.269	0.283	0.294	0.044	0.043	0.043	0.043	0.046	0.051	0	0.002	-0.004	0.001	0.001	0.001	0.000166667	0.00213698
	01:58:51	0.153	0.249	0.286	0.271	0.284	0.295	0.044	0.044	0.045	0.045	0.047	0.052	0	0.003	-0.002	0.003	0.002	0.002	0.00133333	0.00196638
	02:58:51	0.153	0.246	0.287	0.272	0.29	0.301	0.045	0.044	0.047	0.045	0.048	0.053	0.001	0.003	0	0.003	0.003	0.003	0.00216667	0.00132916
	03:58:51	0.154	0.248	0.289	0.273	0.287	0.298	0.046	0.046	0.048	0.046	0.049	0.053	0.002	0.005	0.001	0.004	0.004	0.003	0.00316667	0.00147196
	04:58:51	0.155	0.246	0.289	0.274	0.29	0.301	0.047	0.046	0.049	0.047	0.05	0.055	0.003	0.005	0.002	0.005	0.005	0.005	0.00416667	0.00132916
	05:58:51	0.155	0.245	0.29	0.276	0.292	0.302	0.047	0.047	0.05	0.048	0.051	0.055	0.003	0.006	0.003	0.006	0.006	0.005	0.00483333	0.00147196
	06:58:51	0.155	0.242	0.292	0.278	0.295	0.306	0.048	0.048	0.052	0.049	0.052	0.055	0.004	0.007	0.005	0.007	0.007	0.005	0.00583333	0.00132916
	07:58:51	0.156	0.239	0.292	0.28	0.297	0.309	0.049	0.049	0.051	0.05	0.053	0.058	0.005	0.008	0.004	0.008	0.008	0.008	0.00683333	0.00183485
	08:58:51	0.157	0.235	0.29	0.282	0.297	0.31	0.049	0.049	0.052	0.051	0.052	0.058	0.005	0.008	0.005	0.009	0.007	0.008	0.007	0.00167332
	09:58:51	0.157	0.234	0.29	0.283	0.3	0.312	0.05	0.051	0.053	0.052	0.054	0.058	0.006	0.01	0.006	0.01	0.009	0.008	0.00816667	0.00183485
	10:58:51	0.161	0.232	0.295	0.283	0.299	0.311	0.052	0.052	0.056	0.053	0.053	0.059	0.008	0.011	0.009	0.011	0.008	0.009	0.00933333	0.00136626
	11:58:51	0.158	0.227	0.295	0.284	0.301	0.313	0.051	0.052	0.055	0.054	0.055	0.061	0.007	0.011	0.008	0.012	0.01	0.011	0.00983333	0.00194079
	12:58:51	0.16	0.222	0.293	0.284	0.301	0.312	0.052	0.052	0.055	0.053	0.055	0.06	0.008	0.011	0.008	0.011	0.01	0.01	0.00966667	0.00136626
	13:58:51	0.16	0.218	0.295	0.283	0.3	0.311	0.053	0.054	0.057	0.054	0.055	0.061	0.009	0.013	0.01	0.012	0.01	0.011	0.0108333	0.00147196
	14:58:51	0.162	0.214	0.293	0.281	0.297	0.306	0.054	0.055	0.055	0.054	0.055	0.061	0.01	0.014	0.008	0.012	0.01	0.011	0.0108333	0.00204124
	15:58:51	0.159	0.207	0.294	0.283	0.3	0.309	0.052	0.055	0.057	0.055	0.055	0.061	0.008	0.014	0.01	0.013	0.01	0.011	0.011	0.00219089
	16:58:51	0.16	0.2	0.292	0.284	0.304	0.312	0.053	0.055	0.057	0.056	0.058	0.063	0.009	0.014	0.01	0.014	0.013	0.013	0.0121667	0.00213698
	17:58:51	0.162	0.191	0.287	0.286	0.305	0.317	0.054	0.055	0.057	0.055	0.058	0.064	0.01	0.014	0.01	0.013	0.013	0.014	0.0123333	0.0018619
	18:58:51	0.163	0.179	0.29	0.283	0.303	0.313	0.055	0.055	0.058	0.057	0.059	0.066	0.011	0.014	0.011	0.015	0.014	0.016	0.0135	0.00207364
	19:58:51	0.164	0.168	0.288	0.283	0.303	0.313	0.056	0.055	0.058	0.056	0.058	0.064	0.012	0.014	0.011	0.014	0.013	0.014	0.013	0.00126491
	20:58:51	0.165	0.166	0.287	0.283	0.304	0.313	0.057	0.055	0.059	0.057	0.058	0.065	0.013	0.014	0.012	0.015	0.013	0.015	0.0136667	0.00121106
	21:58:51	0.165	0.166	0.287	0.281	0.304	0.31	0.057	0.056	0.059	0.057	0.059	0.065	0.013	0.015	0.012	0.015	0.014	0.015	0.014	0.00126491
	22:58:51	0.165	0.166	0.288	0.279	0.303	0.308	0.057	0.056	0.06	0.057	0.059	0.065	0.013	0.015	0.013	0.015	0.014	0.015	0.0141667	0.000983192
	23:58:51	0.165	0.167	0.292	0.273	0.299	0.299	0.058	0.057	0.061	0.057	0.057	0.065	0.014	0.016	0.014	0.015	0.012	0.015	0.0143333	0.00136626
	1 day, 0:58:51	0.166	0.167	0.289	0.279	0.305	0.307	0.059	0.057	0.061	0.058	0.059	0.065	0.015	0.016	0.014	0.016	0.014	0.015	0.015	0.000894427
	P. putida KT2440/BM/A630
	Time	1	2	3	4	5	6	PROM	DESVEST
	00:00:51	0.113	0.212	0.261	0.23	0.252	0.238	0.217667	0.0540543
	00:58:51	0.108	0.205	0.242	0.226	0.237	0.243	0.210167	0.0520131
	01:58:51	0.109	0.205	0.241	0.226	0.237	0.243	0.210167	0.0514992
	02:58:51	0.108	0.202	0.24	0.227	0.242	0.248	0.211167	0.0531354
	03:58:51	0.108	0.202	0.241	0.227	0.238	0.245	0.210167	0.0523962
	04:58:51	0.108	0.2	0.24	0.227	0.24	0.246	0.210167	0.0527045
	05:58:51	0.108	0.198	0.24	0.228	0.241	0.247	0.210333	0.0531062
	06:58:51	0.107	0.194	0.24	0.229	0.243	0.251	0.210667	0.0545772
	07:58:51	0.107	0.19	0.241	0.23	0.244	0.251	0.2105	0.0551462
	08:58:51	0.108	0.186	0.238	0.231	0.245	0.252	0.21	0.0551253
	09:58:51	0.107	0.183	0.237	0.231	0.246	0.254	0.209667	0.0561059
	10:58:51	0.109	0.18	0.239	0.23	0.246	0.252	0.209333	0.0554965
	11:58:51	0.107	0.175	0.24	0.23	0.246	0.252	0.208333	0.0568812
	12:58:51	0.108	0.17	0.238	0.231	0.246	0.252	0.2075	0.0570114
	13:58:51	0.107	0.164	0.238	0.229	0.245	0.25	0.2055	0.0575734
	14:58:51	0.108	0.159	0.238	0.227	0.242	0.245	0.203167	0.0566513
	15:58:51	0.107	0.152	0.237	0.228	0.245	0.248	0.202833	0.0589692
	16:58:51	0.107	0.145	0.235	0.228	0.246	0.249	0.201667	0.0603048
	17:58:51	0.108	0.136	0.23	0.231	0.247	0.253	0.200833	0.0623455
	18:58:51	0.108	0.124	0.232	0.226	0.244	0.247	0.196833	0.0632848
	19:58:51	0.108	0.113	0.23	0.227	0.245	0.249	0.195333	0.0662681
	20:58:51	0.108	0.111	0.228	0.226	0.246	0.248	0.1945	0.0664583
	21:58:51	0.108	0.11	0.228	0.224	0.245	0.245	0.193333	0.0658898
	22:58:51	0.108	0.11	0.228	0.222	0.244	0.243	0.1925	0.0652373
	23:58:51	0.107	0.11	0.231	0.216	0.242	0.234	0.19	0.0636962
	1 day, 0:58:51	0.107	0.11	0.228	0.221	0.246	0.242	0.192333	0.0655764

## Sheet: KT2440-BM-citrate
	P. putida KT2440/BM-citrate/A470							A470 - A630						ACORRETED = (A470 - A630) - t0
	Time	1	2	3	4	5	6	C2-630	D2-630	E2-630	F2-630	G2-630	H2-630	C2corr	D2corr	E2corr	F2corr	G2corr	H2corr	PROM	DESVEST
	00:00:51	0.242	0.298	0.275	0.246	0.256	0.148	0.043	0.052	0.061	0.054	0.051	0.044	0	0	0	0	0	0	0	0
	00:58:51	0.224	0.303	0.279	0.256	0.248	0.152	0.045	0.053	0.061	0.059	0.052	0.047	0.002	0.001	0	0.005	0.001	0.003	0.002	0.00178885
	01:58:51	0.228	0.305	0.282	0.262	0.25	0.154	0.049	0.055	0.063	0.063	0.056	0.049	0.006	0.003	0.002	0.009	0.005	0.005	0.005	0.00244949
	02:58:51	0.239	0.309	0.291	0.266	0.252	0.156	0.054	0.059	0.069	0.064	0.059	0.051	0.011	0.007	0.008	0.01	0.008	0.007	0.0085	0.00164317
	03:58:51	0.238	0.311	0.289	0.271	0.252	0.158	0.058	0.061	0.07	0.07	0.062	0.053	0.015	0.009	0.009	0.016	0.011	0.009	0.0115	0.00320936
	04:58:51	0.245	0.314	0.295	0.278	0.253	0.161	0.064	0.064	0.075	0.074	0.065	0.056	0.021	0.012	0.014	0.02	0.014	0.012	0.0155	0.00398748
	05:58:51	0.251	0.316	0.298	0.285	0.254	0.164	0.069	0.067	0.078	0.079	0.068	0.059	0.026	0.015	0.017	0.025	0.017	0.015	0.0191667	0.00499667
	06:58:51	0.26	0.318	0.304	0.291	0.254	0.167	0.075	0.069	0.082	0.083	0.072	0.061	0.032	0.017	0.021	0.029	0.021	0.017	0.0228333	0.00627429
	07:58:51	0.266	0.32	0.308	0.296	0.253	0.17	0.081	0.072	0.087	0.087	0.076	0.063	0.038	0.02	0.026	0.033	0.025	0.019	0.0268333	0.00741395
	08:58:51	0.274	0.322	0.313	0.301	0.252	0.173	0.088	0.075	0.092	0.091	0.08	0.065	0.045	0.023	0.031	0.037	0.029	0.021	0.031	0.00894427
	09:58:51	0.282	0.323	0.318	0.304	0.252	0.178	0.094	0.078	0.097	0.095	0.085	0.068	0.051	0.026	0.036	0.041	0.034	0.024	0.0353333	0.00995322
	10:58:51	0.286	0.326	0.324	0.309	0.248	0.183	0.101	0.082	0.104	0.1	0.09	0.071	0.058	0.03	0.043	0.046	0.039	0.027	0.0405	0.0112916
	11:58:51	0.293	0.329	0.335	0.315	0.245	0.19	0.108	0.087	0.113	0.106	0.097	0.075	0.065	0.035	0.052	0.052	0.046	0.031	0.0468333	0.0124486
	12:58:51	0.301	0.332	0.349	0.321	0.244	0.199	0.115	0.091	0.126	0.113	0.103	0.08	0.072	0.039	0.065	0.059	0.052	0.036	0.0538333	0.0143027
	13:58:51	0.309	0.336	0.375	0.333	0.246	0.211	0.124	0.096	0.144	0.124	0.111	0.085	0.081	0.044	0.083	0.07	0.06	0.041	0.0631667	0.0180379
	14:58:51	0.317	0.341	0.406	0.35	0.254	0.226	0.136	0.103	0.169	0.14	0.125	0.094	0.093	0.051	0.108	0.086	0.074	0.05	0.077	0.0232895
	15:58:51	0.341	0.349	0.459	0.38	0.281	0.244	0.15	0.112	0.206	0.162	0.147	0.103	0.107	0.06	0.145	0.108	0.096	0.059	0.0958333	0.0326522
	16:58:51	0.373	0.361	0.578	0.431	0.321	0.27	0.172	0.124	0.274	0.195	0.177	0.118	0.129	0.072	0.213	0.141	0.126	0.074	0.125833	0.0518128
	17:58:51	0.422	0.38	0.65	0.505	0.384	0.308	0.201	0.14	0.342	0.243	0.22	0.139	0.158	0.088	0.281	0.189	0.169	0.095	0.163333	0.0705823
	18:58:51	0.467	0.411	0.756	0.648	0.547	0.365	0.238	0.165	0.421	0.328	0.31	0.17	0.195	0.113	0.36	0.274	0.259	0.126	0.221167	0.0948038
	19:58:51	0.6	0.455	0.854	0.728	0.652	0.415	0.313	0.197	0.493	0.403	0.388	0.207	0.27	0.145	0.432	0.349	0.337	0.163	0.282667	0.112326
	20:58:51	0.668	0.536	0.963	0.835	0.766	0.546	0.372	0.248	0.555	0.485	0.468	0.285	0.329	0.196	0.494	0.431	0.417	0.241	0.351333	0.116459
	21:58:51	0.776	0.635	1.107	0.931	0.851	0.61	0.442	0.319	0.631	0.561	0.52	0.347	0.399	0.267	0.57	0.507	0.469	0.303	0.419167	0.118326
	22:58:51	0.907	0.712	1.175	1.082	1.007	0.703	0.523	0.387	0.677	0.648	0.598	0.416	0.48	0.335	0.616	0.594	0.547	0.372	0.490667	0.116608
	23:58:51	1.074	0.801	1.228	1.199	1.098	0.778	0.603	0.454	0.714	0.716	0.649	0.477	0.56	0.402	0.653	0.662	0.598	0.433	0.551333	0.11058
	1 day, 0:58:51	1.126	0.904	1.262	1.255	1.143	0.859	0.633	0.519	0.744	0.757	0.684	0.538	0.59	0.467	0.683	0.703	0.633	0.494	0.595	0.0974289
	P. putida KT2440/BM-citrate/A630
	Time	1	2	3	4	5	6	PROM	DESVEST
	00:00:51	0.199	0.246	0.214	0.192	0.205	0.104	0.193333	0.0476473
	00:58:51	0.179	0.25	0.218	0.197	0.196	0.105	0.190833	0.0486021
	01:58:51	0.179	0.25	0.219	0.199	0.194	0.105	0.191	0.0487401
	02:58:51	0.185	0.25	0.222	0.202	0.193	0.105	0.192833	0.0489466
	03:58:51	0.18	0.25	0.219	0.201	0.19	0.105	0.190833	0.04875
	04:58:51	0.181	0.25	0.22	0.204	0.188	0.105	0.191333	0.0489803
	05:58:51	0.182	0.249	0.22	0.206	0.186	0.105	0.191333	0.0488494
	06:58:51	0.185	0.249	0.222	0.208	0.182	0.106	0.192	0.0488876
	07:58:51	0.185	0.248	0.221	0.209	0.177	0.107	0.191167	0.0484991
	08:58:51	0.186	0.247	0.221	0.21	0.172	0.108	0.190667	0.0483142
	09:58:51	0.188	0.245	0.221	0.209	0.167	0.11	0.19	0.0474974
	10:58:51	0.185	0.244	0.22	0.209	0.158	0.112	0.188	0.04751
	11:58:51	0.185	0.242	0.222	0.209	0.148	0.115	0.186833	0.047839
	12:58:51	0.186	0.241	0.223	0.208	0.141	0.119	0.186333	0.0477312
	13:58:51	0.185	0.24	0.231	0.209	0.135	0.126	0.187667	0.0482811
	14:58:51	0.181	0.238	0.237	0.21	0.129	0.132	0.187833	0.0490934
	15:58:51	0.191	0.237	0.253	0.218	0.134	0.141	0.195667	0.0496132
	16:58:51	0.201	0.237	0.304	0.236	0.144	0.152	0.212333	0.0600156
	17:58:51	0.221	0.24	0.308	0.262	0.164	0.169	0.227333	0.0553594
	18:58:51	0.229	0.246	0.335	0.32	0.237	0.195	0.260333	0.0550188
	19:58:51	0.287	0.258	0.361	0.325	0.264	0.208	0.283833	0.0537975
	20:58:51	0.296	0.288	0.408	0.35	0.298	0.261	0.316833	0.0531956
	21:58:51	0.334	0.316	0.476	0.37	0.331	0.263	0.348333	0.071556
	22:58:51	0.384	0.325	0.498	0.434	0.409	0.287	0.3895	0.0759335
	23:58:51	0.471	0.347	0.514	0.483	0.449	0.301	0.4275	0.0841421
	1 day, 0:58:51	0.493	0.385	0.518	0.498	0.459	0.321	0.445667	0.0769563

## Sheet: K2440-BM-citrate-IMPRANIL
	P. putida KT2440/BM-citrate-Impranil/A470							A470 - A630						ACORRETED = (A470 - A630) - t0
	Time	1	2	3	4	5	6	C2-630	D2-630	E2-630	F2-630	G2-630	H2-630	C2corr	D2corr	E2corr	F2corr	G2corr	H2corr	PROM	DESVEST
	00:00:51	0.422	0.421	0.447	0.433	0.428	0.431	0.212	0.207	0.216	0.205	0.204	0.202	0	0	0	0	0	-0.002	-0.000333333	0.000816497
	00:58:51	0.434	0.439	0.465	0.447	0.439	0.444	0.226	0.222	0.232	0.219	0.216	0.215	0.014	0.015	0.016	0.014	0.012	0.011	0.0136667	0.0018619
	01:58:51	0.444	0.454	0.477	0.458	0.45	0.453	0.238	0.237	0.245	0.233	0.229	0.227	0.026	0.03	0.029	0.028	0.025	0.023	0.0268333	0.00263944
	02:58:51	0.455	0.469	0.501	0.481	0.466	0.468	0.251	0.253	0.266	0.253	0.246	0.241	0.039	0.046	0.05	0.048	0.042	0.037	0.0436667	0.00516398
	03:58:51	0.47	0.488	0.521	0.51	0.487	0.492	0.267	0.271	0.286	0.279	0.267	0.262	0.055	0.064	0.07	0.074	0.063	0.058	0.064	0.00712741
	04:58:51	0.493	0.521	0.559	0.554	0.522	0.524	0.287	0.297	0.317	0.317	0.298	0.289	0.075	0.09	0.101	0.112	0.094	0.085	0.0928333	0.0128284
	05:58:51	0.553	0.568	0.614	0.623	0.577	0.571	0.326	0.334	0.36	0.37	0.342	0.326	0.114	0.127	0.144	0.165	0.138	0.122	0.135	0.0182428
	06:58:51	0.61	0.63	0.694	0.816	0.675	0.636	0.374	0.382	0.419	0.468	0.402	0.376	0.162	0.175	0.203	0.263	0.198	0.172	0.1955	0.0366429
	07:58:51	0.715	0.77	0.915	0.958	0.894	0.83	0.443	0.454	0.537	0.569	0.528	0.481	0.231	0.247	0.321	0.364	0.324	0.277	0.294	0.0509823
	08:58:51	0.912	0.904	1.009	0.991	0.951	0.919	0.559	0.548	0.614	0.612	0.586	0.549	0.347	0.341	0.398	0.407	0.382	0.345	0.37	0.0292985
	09:58:51	0.993	0.971	1.071	1.091	1.034	0.983	0.643	0.622	0.679	0.683	0.65	0.618	0.431	0.415	0.463	0.478	0.446	0.414	0.441167	0.0260109
	10:58:51	1.081	1.066	1.182	1.143	1.138	1.117	0.727	0.691	0.745	0.729	0.714	0.691	0.515	0.484	0.529	0.524	0.51	0.487	0.508167	0.018798
	11:58:51	1.169	1.19	1.232	1.179	1.173	1.169	0.801	0.764	0.79	0.763	0.751	0.735	0.589	0.557	0.574	0.558	0.547	0.531	0.559333	0.0202846
	12:58:51	1.26	1.23	1.262	1.216	1.193	1.196	0.857	0.802	0.824	0.796	0.778	0.767	0.645	0.595	0.608	0.591	0.574	0.563	0.596	0.0287889
	13:58:51	1.317	1.258	1.299	1.252	1.224	1.227	0.907	0.833	0.857	0.826	0.806	0.796	0.695	0.626	0.641	0.621	0.602	0.592	0.6295	0.0365226
	14:58:51	1.362	1.29	1.329	1.284	1.252	1.259	0.946	0.863	0.885	0.851	0.832	0.823	0.734	0.656	0.669	0.646	0.628	0.619	0.658667	0.041142
	15:58:51	1.398	1.307	1.357	1.315	1.344	1.291	0.977	0.887	0.91	0.872	0.867	0.849	0.765	0.68	0.694	0.667	0.663	0.645	0.685667	0.0422169
	16:58:51	1.445	1.342	1.387	1.281	1.324	1.394	1.009	0.915	0.934	0.879	0.884	0.89	0.797	0.708	0.718	0.674	0.68	0.686	0.7105	0.0456235
	17:58:51	1.419	1.409	1.415	1.319	1.331	1.277	1.016	0.95	0.948	0.903	0.899	0.868	0.804	0.743	0.732	0.698	0.695	0.664	0.722667	0.0488494
	18:58:51	1.47	1.405	1.432	1.278	1.341	1.276	1.048	0.963	0.972	0.899	0.915	0.878	0.836	0.756	0.756	0.694	0.711	0.674	0.737833	0.0583315
	19:58:51	1.472	1.404	1.458	1.269	1.355	1.283	1.062	0.974	0.993	0.905	0.93	0.892	0.85	0.767	0.777	0.7	0.726	0.688	0.751333	0.0598788
	20:58:51	1.477	1.408	1.473	1.263	1.372	1.292	1.074	0.987	1.008	0.913	0.946	0.905	0.862	0.78	0.792	0.708	0.742	0.701	0.764167	0.0603868
	21:58:51	1.485	1.413	1.489	1.271	1.388	1.303	1.088	0.997	1.023	0.924	0.96	0.917	0.876	0.79	0.807	0.719	0.756	0.713	0.776833	0.0612713
	22:58:51	1.496	1.419	1.507	1.281	1.4	1.315	1.099	1.007	1.038	0.934	0.973	0.93	0.887	0.8	0.822	0.729	0.769	0.726	0.788833	0.0612908
	23:58:51	1.497	1.427	1.519	1.286	1.41	1.323	1.108	1.018	1.05	0.943	0.983	0.94	0.896	0.811	0.834	0.738	0.779	0.736	0.799	0.0614296
	1 day, 0:58:51	1.498	1.437	1.531	1.297	1.425	1.335	1.115	1.029	1.061	0.953	0.995	0.951	0.903	0.822	0.845	0.748	0.791	0.747	0.809333	0.0603147
	P. putida KT2440/BM-citrate-Impranil/A630
	Time	1	2	3	4	5	6	PROM	DESVEST
0	00:00:51	0.21	0.214	0.231	0.228	0.224	0.229	0.2214	0.0086641
1	00:58:51	0.208	0.217	0.233	0.228	0.223	0.229	0.2218	0.00918695
2	01:58:51	0.206	0.217	0.232	0.225	0.221	0.226	0.2202	0.00897589
3	02:58:51	0.204	0.216	0.235	0.228	0.22	0.227	0.2206	0.0108934
4	03:58:51	0.203	0.217	0.235	0.231	0.22	0.23	0.2212	0.0118434
5	04:58:51	0.206	0.224	0.242	0.237	0.224	0.235	0.2266	0.0129769
6	05:58:51	0.227	0.234	0.254	0.253	0.235	0.245	0.2406	0.0110393
7	06:58:51	0.236	0.248	0.275	0.348	0.273	0.26	0.276	0.0394749
8	07:58:51	0.272	0.316	0.378	0.389	0.366	0.349	0.3442	0.0439363
9	08:58:51	0.353	0.356	0.395	0.379	0.365	0.37	0.3696	0.0155906
10	09:58:51	0.35	0.349	0.392	0.408	0.384	0.365	0.3766	0.0239137
11	10:58:51	0.354	0.375	0.437	0.414	0.424	0.426	0.4008	0.0328877
12	11:58:51	0.368	0.426	0.442	0.416	0.422	0.434	0.4148	0.0261381
13	12:58:51	0.403	0.428	0.438	0.42	0.415	0.429	0.4208	0.0122868
14	13:58:51	0.41	0.425	0.442	0.426	0.418	0.431	0.4242	0.0109484
15	14:58:51	0.416	0.427	0.444	0.433	0.42	0.436	0.428	0.0104243
16	15:58:51	0.421	0.42	0.447	0.443	0.477	0.442	0.4416	0.0208583
17	16:58:51	0.436	0.427	0.453	0.402	0.44	0.504	0.4316	0.0340979
18	17:58:51	0.403	0.459	0.467	0.416	0.432	0.409	0.4354	0.0267357
19	18:58:51	0.422	0.442	0.46	0.379	0.426	0.398	0.4258	0.0292603
20	19:58:51	0.41	0.43	0.465	0.364	0.425	0.391	0.4188	0.0347069
21	20:58:51	0.403	0.421	0.465	0.35	0.426	0.387	0.413	0.0389084
22	21:58:51	0.397	0.416	0.466	0.347	0.428	0.386	0.4108	0.0403567
23	22:58:51	0.397	0.412	0.469	0.347	0.427	0.385	0.4104	0.0411068
24	23:58:51	0.389	0.409	0.469	0.343	0.427	0.383	0.4074	0.0428097
25	1 day, 0:58:51	0.383	0.408	0.47	0.344	0.43	0.384	0.407	0.0435542
